# Supplementary material for: A Novel R2R3-MYB Gene LoMYB33 From Lily Is Specifically Expressed in Anthers and Plays a Role in Pollen Development
Source: Front Plant Sci. 2021 Sep 23;12:730007. doi: 10.3389/fpls.2021.730007 (PMC8495421; doi:10.3389/fpls.2021.730007)
Supplement: Supplementary file 2 [file Table_1.XLSX]

## Sheet: Sheet1
	Name	5’-3’	Usage
	BDLoMYB33-F	ACCTGCATATGGCCATGGAGGCCGAATTCATGACTCTCATAAAGAAGGA	Vector construction
	BDLoMYB33-R	TTATGCGGCCGCTGCAGGTCGACGGATCCCCTAAGCAGCCCCAGGCCTTT	Vector construction
	BDLoMYB33N1-F	ACCTGCATATGGCCATGGAGGCCGAATTCATGACTCTCATAAAGAAGGA	Vector construction
	BDLoMYB33N1-R	TTATGCGGCCGCTGCAGGTCGACGGATCCCCTATCCATGTAGGCTGCCT	Vector construction
	BDLoMYB33N5-F	ACCTGCATATGGCCATGGAGGCCGAATTCATGACTCTCATAAAGAAGGA	Vector construction
	BDLoMYB33N5-R	TTATGCGGCCGCTGCAGGTCGACGGATCCCCTACGAACCAGATGTAGCTT	Vector construction
	BDLoMYB33C1-F	ACCTGCATATGGCCATGGAGGCCGAATTCTTTAATGGTAGTAGCCACTAT	Vector construction
	BDLoMYB33C1-R	TTATGCGGCCGCTGCAGGTCGACGGATCCCCTAAGCAGCCCCAGGCCTTT	Vector construction
	BDLoMYB33C2-F	ACCTGCATATGGCCATGGAGGCCGAATTCCCTCTCGGAATTGTGGACCCT	Vector construction
	BDLoMYB33C2-R	TTATGCGGCCGCTGCAGGTCGACGGATCCCCTAAGCAGCCCCAGGCCTTT	Vector construction
	BDLoMYB33C3-F	ACCTGCATATGGCCATGGAGGCCGAATTCTGCCCGTCCTCGCCTCTAC	Vector construction
	BDLoMYB33C3-R	TTATGCGGCCGCTGCAGGTCGACGGATCCCCTAAGCAGCCCCAGGCCTTT	Vector construction
	BDLoMYB33C4-F	ACCTGCATATGGCCATGGAGGCCGAATTCACACCCAGCAATATGTTAGAG	Vector construction
	BDLoMYB33C4-R	TTATGCGGCCGCTGCAGGTCGACGGATCCCCTAAGCAGCCCCAGGCCTTT	Vector construction
	BDLoMYB33C4-F	ACCTGCATATGGCCATGGAGGCCGAATTCGAACCTATGTTGGCAGGTTC	Vector construction
	BDLoMYB33C5-R	TTATGCGGCCGCTGCAGGTCGACGGATCCCCTAAGCAGCCCCAGGCCTTT	Vector construction
	1300-LoMYB33-F	AGAAAGCTTCTGCAGGGGCCCGGGGTCGACATGACTCTCATAAAGAAGGA	Vector construction
	1300-LoMYB33-R	CAGCTCCTCGCCCTTGCTCACCATGGTACCAGCAGCCCCAGGCCTTTCATTGG	Vector construction
	1300-mLoMYB33-F	AGAAAGCTTCTGCAGGGGCCCGGGGTCGACATGACTCTCATAAAGAAGGA	Vector construction
	1300-mLoMYB33-R	CAGCTCCTCGCCCTTGCTCACCATGGTACCAGCAGCCCCAGGCCTTTCATTGG	Vector construction
	1391-LoMYB33-F	CGCGCCAAGCTTGGCTGCAGGTCGACGGAGCAGTAGCACTGACCAATAGG	Vector construction
	1391-LoMYB33-R	CTACCATGGTGGACTCCTCTTAGAATTCCGCCTGAAAAGAATCGCGAT	Vector construction
	TRV2-LoMYB33-F	ATTCTGTGAGTAAGGTTACCGAATTCTCTAGATCTTCAGCGAAACCCCTCC	Vector construction
	TRV2-LoMYB33-R	CCGGGCCTCGAGACGCGTGAGCTCGGTACCACTCACTCCCCAACCCTTGA	Vector construction
	LoMYB33-F	ATGACTCTCATAAAGAAGGAGAGCGG	Gene clone
	LoMYB33-R	CTAAGCAGCCCCAGGCCTTTCATTG	Gene clone
	LoMYB33TU1-R	GTATTCTGAAAGCTTGGCAATTCTAACTGTGCAGATCCGGAGAGGGGTCT	Gene clone
	LoMYB33TU2-F	ACAGTTAGAATTGCCAAGCTTTCAGAATACAGATATGGAAATTAGTAACTGG	Gene clone
	LoMYB332-R2	CGCGGCGGTGGAGGATAAGAGCG	Promoter clone
	LoMYB332-R3	CCGGGGGGACTACGCGATC	Promoter clone
	LoMYB33-F	GCAGTAGCACTGACCAATAGG	Promoter clone
	LoMYB33-R	CGCCTGAAAAGAATCGCGATC	Promoter clone
	LoMYB33-qPCR-F	TGCAGCGAGGACAAACAGTT	RT-qPCR
	LoMYB33-qPCR-R	AAACACCCATACCAAACGCTTT	RT-qPCR
	18SRNA-F	AGTTGGTGGAGCGATTTGTCT	RT-qPCR
	18SRNA-R	CCTGTTATTGCCTCAAACTTCC	RT-qPCR
	AtACTIN8-F	TCAGCACTTTCCAGCAGATG	RT-qPCR
	AtACTIN8-R	CTGTGGACAATGCCTGGAC	RT-qPCR
	AtMYB33--qPCR-F	GCACGTATGGCTGCACATTTG	RT-qPCR
	AtMYB33-qPCR-R	CACTCAAGTGCCTCAACATGC	RT-qPCR
	AtCYP703A2-qPCR-F	TATTGCCGTTTAGTGCC	RT-qPCR
	AtCYP703A2-qPCR-R	GATTGCCCGTAATGGTT	RT-qPCR
	AtCYP704B1-qPCR-F	AAAGCAGAGTTATTAGAGGCACA	RT-qPCR
	AtCYP704B1-qPCR-R	TTCCAGCTATTACAAAGTTGAGG	RT-qPCR
	AtACOS5-qPCR-F	GTTTGTAGAAGCGGTGAC	RT-qPCR
	AtACOS5-qPCR-R	GCAATAATCCCATACTCG	RT-qPCR
	AtMYB65-qPCR-F	CTTCCCCAAAGCAAATCTG	RT-qPCR
	AtMYB65-qPCR-R	TTCACTGCCCCAAACAAG	RT-qPCR
	AtACTIN8-F	TCAGCACTTTCCAGCAGATG	Genotyping
	AtACTIN8-R	CTGTGGACAATGCCTGGAC	Genotyping
	TRV2-F	ATATTCCTGCGAATCCAAACAC	Genotyping
	TRV2-R	GAAACTCAAATGCTACCAACGA	Genotyping
	LoMYB33-JDF	TCCCGCAAGTACTGAGCGGCTCAA	Genotyping
	LoMYB33-JDR	CTAAGCAGCCCCAGGCCTTTCATT	Genotyping
